# Supplementary material for: (E)-3,5-Dimeth­oxy­benzaldehyde oxime
Source: Acta Crystallogr Sect E Struct Rep Online. 2010 Oct 2;66(Pt 11):o2719. doi: 10.1107/S1600536810038766 (PMC3009152; doi:10.1107/S1600536810038766)
Supplement: Supplementary file 2 [file e-66-o2719-Isup2.hkl]

# 
# h,k,l, Fc-squared, Fo-squared, sigma(Fo-squared) and status flag 
# 
data_I
_shelx_title ' r91120e in P2(1)2(1)2(1)' 
_shelx_refln_list_code          4 
_shelx_F_calc_maximum       64.15 
_exptl_crystal_F_000       384.00 
_reflns_d_resolution_high  0.7606 
 
loop_ 
 _symmetry_equiv_pos_as_xyz 
 'x, y, z' 
 '-x+1/2, -y, z+1/2' 
 '-x, y+1/2, -z+1/2' 
 'x+1/2, -y+1/2, -z' 
 
_cell_length_a     4.4027 
_cell_length_b    13.8001 
_cell_length_c    14.3003 
_cell_angle_alpha  90.000 
_cell_angle_beta   90.000 
_cell_angle_gamma  90.000 
 
_shelx_F_squared_multiplier     1.000 
 
loop_ 
 _refln_index_h 
 _refln_index_k 
 _refln_index_l 
 _refln_F_squared_calc 
 _refln_F_squared_meas 
 _refln_F_squared_sigma 
 _refln_observed_status 
   2   0   0     1798.66     1665.78     22.88 o 
   4   0   0       12.14       12.23      1.19 o 
   1   1   0     1888.38     1803.25     12.90 o 
   2   1   0      172.63      172.57      2.46 o 
   3   1   0      192.40      202.91      4.35 o 
   4   1   0       57.93       52.92      1.85 o 
   5   1   0       18.49       16.33      3.45 o 
   0   2   0      794.66      777.74     12.93 o 
   2   2   0      713.97      610.47      8.02 o 
   3   2   0        5.06        6.41      0.80 o 
   4   2   0      562.18      573.33     13.88 o 
   5   2   0        4.89        2.21      2.18 o 
   2   3   0      627.63      583.74      6.34 o 
   3   3   0      184.15      193.35      3.99 o 
   4   3   0       87.54       85.40      3.34 o 
   5   3   0        0.98        1.26      1.52 o 
   0   4   0     2217.94     2141.77     15.85 o 
   1   4   0     1155.35     1098.47      9.89 o 
   2   4   0        2.81        5.29      0.79 o 
   3   4   0      251.86      257.53      6.77 o 
   4   4   0        1.43        1.01      0.97 o 
   5   4   0      236.60      236.43      6.86 o 
   1   5   0      276.63      279.89      3.93 o 
   2   5   0      406.16      384.85      6.71 o 
   3   5   0      304.88      315.35      6.96 o 
   4   5   0       97.51       95.25      3.54 o 
   5   5   0      136.22      130.23      6.75 o 
   0   6   0      630.43      576.51      4.12 o 
   1   6   0        0.06        0.46      0.17 o 
   2   6   0       39.13       39.25      1.94 o 
   3   6   0      104.45      112.99      3.06 o 
   4   6   0      195.69      180.69      5.15 o 
   5   6   0       29.03       25.86      3.66 o 
   1   7   0      148.41      178.08      2.75 o 
   2   7   0      144.82      163.25      2.31 o 
   3   7   0      105.73      106.16      3.41 o 
   4   7   0       33.77       35.27      2.00 o 
   5   7   0        2.72        2.21      2.30 o 
   0   8   0        0.65        3.64      1.40 o 
   1   8   0      203.93      220.04      2.89 o 
   2   8   0       77.65       76.76      1.80 o 
   3   8   0      929.71      925.73     20.67 o 
   4   8   0       14.71       12.46      1.88 o 
   5   8   0        5.80        3.07      2.48 o 
   1   9   0      167.40      153.88      3.42 o 
   2   9   0       23.19       23.01      0.84 o 
   3   9   0      107.35      119.74      4.27 o 
   4   9   0       88.93       82.39      3.72 o 
   5   9   0        0.10        0.54      0.93 o 
   0  10   0       60.65       55.20      1.92 o 
   1  10   0      105.12      108.11      2.80 o 
   2  10   0        5.42        5.48      2.23 o 
   3  10   0       18.04       16.68      1.65 o 
   4  10   0      137.82      128.03      4.19 o 
   1  11   0       61.39       65.68      2.28 o 
   2  11   0        2.80        3.05      1.41 o 
   3  11   0       10.11        9.82      3.44 o 
   4  11   0      259.63      264.58      7.72 o 
   0  12   0      449.37      482.15     26.28 o 
   1  12   0        0.65        0.97      1.06 o 
   2  12   0       17.91       15.99      1.68 o 
   3  12   0       26.59       32.02      2.09 o 
   4  12   0       23.22       14.88      2.98 o 
   1  13   0      340.81      369.16     12.37 o 
   2  13   0       10.27        9.20      3.13 o 
   3  13   0        0.00        0.35      0.85 o 
   4  13   0        8.25        6.14      4.75 o 
   0  14   0        2.45        4.13      2.87 o 
   1  14   0       11.95        8.25      5.77 o 
   2  14   0       31.75       30.66      2.87 o 
   3  14   0      107.86      122.16      4.53 o 
   1  15   0        1.48        0.93      2.21 o 
   2  15   0       16.32       13.57      9.35 o 
   3  15   0       61.61       86.41      7.47 o 
   0  16   0      333.01      362.06     14.94 o 
   1  16   0       54.12       48.78      3.77 o 
   2  16   0        5.85        3.67      2.56 o 
   1  17   0       47.59       48.28      3.64 o 
   2  17   0      139.13      144.64      7.57 o 
   0  18   0       99.99       93.77      7.88 o 
   1   0   1       16.35       13.24      0.38 o 
   2   0   1       10.38       12.86      1.11 o 
   3   0   1       13.93       16.75      1.12 o 
   4   0   1       58.59       54.86      1.99 o 
   5   0   1        0.86        1.08      1.74 o 
   0   1   1        8.02        7.21      0.28 o 
   1   1   1     1330.78     1308.23      6.86 o 
   2   1   1      173.58      180.25      2.57 o 
   3   1   1      621.50      594.15      7.88 o 
   4   1   1      146.53      145.06      2.72 o 
   5   1   1       25.44       27.02      2.25 o 
   0   2   1        1.46        2.51      0.32 o 
   1   2   1     3865.57     4351.87     95.82 o 
   2   2   1      462.90      410.50      4.93 o 
   3   2   1       66.26       66.01      1.25 o 
   4   2   1       77.19       78.87      1.70 o 
   5   2   1       50.37       50.76      2.68 o 
   0   3   1     3711.58     4693.14     64.69 o 
   1   3   1     3431.62     3603.67     21.26 o 
   2   3   1      705.30      678.35      5.52 o 
   3   3   1      109.47      107.13      1.83 o 
   4   3   1        8.47        9.32      1.15 o 
   5   3   1       10.96       10.33      3.04 o 
   0   4   1      443.65      415.22      2.80 o 
   1   4   1      950.47      898.11      6.39 o 
   2   4   1     1626.59     1614.44     12.44 o 
   3   4   1      168.50      169.38      2.78 o 
   4   4   1       23.23       23.10      1.09 o 
   5   4   1        6.58        5.60      2.78 o 
   0   5   1      147.66      132.04      1.78 o 
   1   5   1     1453.95     1392.05      6.11 o 
   2   5   1     1662.97     1607.17     14.27 o 
   3   5   1       65.65       67.99      1.52 o 
   4   5   1        4.73        4.04      1.10 o 
   5   5   1       97.08       99.21      3.02 o 
   0   6   1      103.47       98.61      1.30 o 
   1   6   1      712.46      682.42      4.57 o 
   2   6   1     1991.31     1953.15     15.49 o 
   3   6   1      176.81      186.39      3.04 o 
   4   6   1       14.63       14.00      1.34 o 
   5   6   1       11.79       11.28      3.26 o 
   0   7   1       76.86       95.84      1.75 o 
   1   7   1      143.64      133.35      1.62 o 
   2   7   1      278.55      284.90      3.36 o 
   3   7   1      433.30      444.52      7.73 o 
   4   7   1       47.60       48.08      1.74 o 
   5   7   1        7.50        6.19      3.14 o 
   0   8   1      937.24      871.30      9.70 o 
   1   8   1      219.34      234.34      2.30 o 
   2   8   1      198.00      214.28      2.75 o 
   3   8   1      514.94      535.04      8.46 o 
   4   8   1       43.60       42.29      1.75 o 
   5   8   1        2.26        1.92      1.35 o 
   0   9   1      103.31      100.60      1.23 o 
   1   9   1      121.90      138.21      2.32 o 
   2   9   1       48.41       42.96      0.88 o 
   3   9   1       67.63       69.27      1.82 o 
   4   9   1       53.38       52.08      2.38 o 
   5   9   1       45.22       48.58      2.85 o 
   0  10   1       16.88       16.38      0.73 o 
   1  10   1       95.58      103.56      2.07 o 
   2  10   1      274.05      266.39      6.27 o 
   3  10   1       32.66       32.01      1.67 o 
   4  10   1      110.47      116.91      3.03 o 
   0  11   1      132.06      128.45      3.83 o 
   1  11   1        3.98        3.15      0.90 o 
   2  11   1       92.82       88.32      2.61 o 
   3  11   1      134.88      134.84      3.86 o 
   4  11   1       73.93       82.01      2.82 o 
   0  12   1       85.99       92.37      4.95 o 
   1  12   1      230.18      236.44      4.93 o 
   2  12   1        1.18        0.98      0.65 o 
   3  12   1       15.89       16.54      1.63 o 
   4  12   1       44.15       43.72      2.92 o 
   0  13   1      162.61      171.82      8.38 o 
   1  13   1      124.81      128.88      3.56 o 
   2  13   1       44.67       44.93      1.82 o 
   3  13   1       12.88       12.77      1.53 o 
   4  13   1        4.34        4.58      2.26 o 
   0  14   1       24.49       22.05      2.65 o 
   1  14   1       39.94       39.73      2.96 o 
   2  14   1        5.61        4.84      2.48 o 
   3  14   1       33.13       33.27      2.08 o 
   0  15   1      186.83      194.96     12.02 o 
   1  15   1      156.83      160.89      5.39 o 
   2  15   1       42.97       41.90      3.30 o 
   3  15   1        6.33        5.09      6.54 o 
   0  16   1       67.91       70.30      4.73 o 
   1  16   1       29.43       30.09      2.53 o 
   2  16   1       47.84       51.64      3.39 o 
   0  17   1       40.96       42.30      5.29 o 
   1  17   1       21.27       19.66      4.62 o 
   2  17   1        5.81        4.51      2.97 o 
   0  18   1        8.20        5.44      2.79 o 
   1   0   2       99.04       84.09      2.34 o 
   2   0   2      245.96      279.33      5.00 o 
   3   0   2      965.34      903.72     18.30 o 
   4   0   2        0.21        0.80      0.69 o 
   5   0   2       21.63       22.76      2.50 o 
   0   1   2     1270.68     1267.96     27.94 o 
   1   1   2     1613.77     1528.52      9.95 o 
   2   1   2      168.32      168.68      2.47 o 
   3   1   2       16.99       17.21      0.80 o 
   4   1   2       69.27       67.98      2.05 o 
   5   1   2       36.35       35.59      2.81 o 
   0   2   2     1208.04     1187.53     21.63 o 
   1   2   2     3321.05     3652.76     26.34 o 
   2   2   2      211.40      235.05      2.16 o 
   3   2   2        9.92        8.75      0.51 o 
   4   2   2      151.89      157.58      3.43 o 
   5   2   2       74.34       75.26      3.23 o 
   0   3   2      243.50      227.61      2.78 o 
   1   3   2      116.51      103.75      1.04 o 
   2   3   2      158.93      178.34      1.63 o 
   3   3   2      120.29      121.78      2.08 o 
   4   3   2       66.70       65.97      2.16 o 
   5   3   2       61.26       59.89      2.47 o 
   0   4   2      807.21      694.07      4.77 o 
   1   4   2      154.13      141.82      1.02 o 
   2   4   2     1171.81     1067.00      9.29 o 
   3   4   2        1.45        2.05      0.51 o 
   4   4   2       79.54       77.94      2.47 o 
   5   4   2       66.51       60.86      2.23 o 
   0   5   2      480.68      458.51      3.35 o 
   1   5   2      613.50      598.03      5.52 o 
   2   5   2      257.93      266.25      2.47 o 
   3   5   2       28.45       30.50      0.90 o 
   4   5   2      120.72      116.82      3.00 o 
   5   5   2        5.92        3.70      2.12 o 
   0   6   2      177.06      155.13      2.33 o 
   1   6   2      102.74      115.91      0.87 o 
   2   6   2      453.62      457.57      6.58 o 
   3   6   2      107.61      101.48      2.22 o 
   4   6   2       43.62       41.61      1.61 o 
   5   6   2       31.05       29.60      1.92 o 
   0   7   2       74.61       79.28      1.24 o 
   1   7   2      457.73      448.37      5.35 o 
   2   7   2      101.22       87.57      1.48 o 
   3   7   2      169.92      162.12      3.93 o 
   4   7   2       17.24       17.04      1.32 o 
   5   7   2        4.35        3.41      1.93 o 
   0   8   2      211.01      205.75      3.12 o 
   1   8   2      130.54      136.80      1.36 o 
   2   8   2      245.05      237.95      3.66 o 
   3   8   2      172.53      178.94      3.56 o 
   4   8   2        0.64        0.51      0.65 o 
   5   8   2       26.18       28.93      2.87 o 
   0   9   2      509.00      498.06     10.14 o 
   1   9   2      340.64      356.36      5.03 o 
   2   9   2      165.64      161.91      2.42 o 
   3   9   2      370.07      373.20      7.31 o 
   4   9   2      115.43      114.33      3.15 o 
   0  10   2      190.27      202.43      3.45 o 
   1  10   2      164.17      161.47      3.07 o 
   2  10   2      313.84      330.38      6.90 o 
   3  10   2       21.88       16.13      1.39 o 
   4  10   2      169.86      173.39      3.76 o 
   0  11   2       20.44       19.24      0.92 o 
   1  11   2      252.75      252.77      5.77 o 
   2  11   2       33.01       36.36      1.53 o 
   3  11   2       42.90       45.81      2.34 o 
   4  11   2       71.72       69.22      3.04 o 
   0  12   2       31.13       29.79      1.42 o 
   1  12   2      108.68      109.10      2.79 o 
   2  12   2      356.79      359.59      7.19 o 
   3  12   2       11.02        9.87      3.40 o 
   4  12   2       46.66       46.92      2.35 o 
   0  13   2      332.73      349.36     14.60 o 
   1  13   2      211.59      224.74      5.36 o 
   2  13   2        4.07        4.28      1.27 o 
   3  13   2       19.93       22.33      1.49 o 
   0  14   2        7.07        4.30      2.74 o 
   1  14   2       10.15       11.89      4.15 o 
   2  14   2        4.06        3.99      1.43 o 
   3  14   2       64.00       66.94      2.37 o 
   0  15   2      701.36      769.35     21.99 o 
   1  15   2       63.52       62.92      2.96 o 
   2  15   2        7.02        5.02      1.91 o 
   3  15   2       39.87       34.74      2.50 o 
   0  16   2       90.32       91.53      5.52 o 
   1  16   2       47.10       48.26      2.62 o 
   2  16   2       62.79       71.22      3.18 o 
   0  17   2        0.00        1.39      1.38 o 
   1  17   2      205.47      201.23      5.08 o 
   0  18   2       18.83       17.57      4.11 o 
   1   0   3     1593.05     1449.03     21.53 o 
   2   0   3        3.05        3.56      0.37 o 
   3   0   3        9.00        9.85      0.93 o 
   4   0   3       23.11       23.68      1.99 o 
   5   0   3        8.85        6.06      4.07 o 
   0   1   3     1788.16     1776.05     35.97 o 
   1   1   3     1136.07     1036.17      9.68 o 
   2   1   3       41.94       43.68      0.89 o 
   3   1   3      314.80      307.39      5.05 o 
   4   1   3       15.65       15.29      1.14 o 
   5   1   3       36.41       40.12      2.25 o 
   0   2   3     4115.04     4915.42     68.36 o 
   1   2   3      429.85      378.07      2.91 o 
   2   2   3      249.86      243.41      5.37 o 
   3   2   3       16.43       16.53      1.15 o 
   4   2   3      182.06      189.53      4.63 o 
   5   2   3      198.23      212.78      4.56 o 
   0   3   3      344.88      303.81      3.73 o 
   1   3   3      592.94      543.84      5.06 o 
   2   3   3       27.15       34.40      0.74 o 
   3   3   3      261.71      261.44      4.70 o 
   4   3   3       74.05       70.20      2.21 o 
   5   3   3       31.87       33.04      2.30 o 
   0   4   3      178.60      182.88      2.27 o 
   1   4   3      372.86      359.51      3.41 o 
   2   4   3       75.35       71.25      1.01 o 
   3   4   3       39.65       36.03      1.26 o 
   4   4   3      306.25      314.49      7.58 o 
   5   4   3       61.60       61.44      2.42 o 
   0   5   3       44.04       48.42      0.64 o 
   1   5   3      116.50      115.60      0.96 o 
   2   5   3      158.16      167.98      1.48 o 
   3   5   3      279.57      273.04      4.94 o 
   4   5   3       44.62       48.39      1.76 o 
   5   5   3       10.61        6.23      2.59 o 
   0   6   3      555.79      556.31      5.44 o 
   1   6   3       54.58       50.76      0.64 o 
   2   6   3      590.12      557.53      6.18 o 
   3   6   3      313.51      334.27      5.60 o 
   4   6   3       99.57       96.25      3.08 o 
   5   6   3       10.60       10.33      2.02 o 
   0   7   3     1323.38     1310.16     21.59 o 
   1   7   3      179.11      183.87      1.36 o 
   2   7   3       84.76       81.09      1.41 o 
   3   7   3      637.60      628.07     13.03 o 
   4   7   3       74.22       70.03      2.39 o 
   5   7   3       13.92       10.40      2.80 o 
   0   8   3        3.86        4.37      0.66 o 
   1   8   3      102.48      107.18      1.07 o 
   2   8   3        9.42        9.10      0.79 o 
   3   8   3      205.83      221.22      4.20 o 
   4   8   3       76.70       72.25      2.06 o 
   5   8   3        6.61        5.98      3.55 o 
   0   9   3       34.25       46.95      1.09 o 
   1   9   3       52.08       56.86      1.09 o 
   2   9   3      337.26      325.30      5.68 o 
   3   9   3       76.73       70.49      1.95 o 
   4   9   3       54.99       52.97      2.36 o 
   0  10   3      122.28      142.05      2.74 o 
   1  10   3      671.71      637.64     10.33 o 
   2  10   3      642.94      617.88     11.87 o 
   3  10   3       18.77       18.54      1.31 o 
   4  10   3       32.07       33.75      2.14 o 
   0  11   3      118.50      116.70      2.72 o 
   1  11   3      344.95      354.41      6.83 o 
   2  11   3      181.51      169.62      4.40 o 
   3  11   3       26.87       21.16      2.02 o 
   4  11   3       58.08       55.53      2.62 o 
   0  12   3      193.88      216.01      5.87 o 
   1  12   3      230.32      240.23      5.17 o 
   2  12   3       76.22       73.41      2.47 o 
   3  12   3        4.50        3.77      1.61 o 
   4  12   3       15.13       13.67      3.16 o 
   0  13   3      534.06      547.81     17.96 o 
   1  13   3      152.26      149.45      3.88 o 
   2  13   3       97.54      102.16      3.22 o 
   3  13   3       26.65       24.67      1.48 o 
   0  14   3      411.31      449.78     18.75 o 
   1  14   3      172.82      169.26      5.66 o 
   2  14   3       48.32       45.61      1.74 o 
   3  14   3       88.27       91.94      3.15 o 
   0  15   3      108.58      114.04      5.62 o 
   1  15   3      159.13      161.40      3.71 o 
   2  15   3       10.29        7.55      3.37 o 
   3  15   3       22.31       21.09      2.66 o 
   0  16   3       12.87       11.05      6.99 o 
   1  16   3       37.56       39.36      2.44 o 
   2  16   3       21.95       17.47      2.50 o 
   0  17   3       70.15       71.31      6.15 o 
   1  17   3       25.12       22.75      3.04 o 
   0   0   4     1938.61     1968.76     40.82 o 
   1   0   4      665.08      549.09      6.82 o 
   2   0   4       27.08       26.86      0.74 o 
   3   0   4        0.25        0.18      0.36 o 
   4   0   4      108.45      110.15      4.59 o 
   5   0   4       29.69       27.87      4.00 o 
   0   1   4      629.96      592.42      6.95 o 
   1   1   4      345.60      322.74      3.43 o 
   2   1   4      110.91      123.09      1.78 o 
   3   1   4        2.20        1.66      0.62 o 
   4   1   4       12.44       12.58      2.42 o 
   5   1   4      266.40      263.69      5.52 o 
   0   2   4       52.88       52.56      0.86 o 
   1   2   4      545.65      474.99      5.46 o 
   2   2   4      189.47      192.09      2.49 o 
   3   2   4       73.37       73.31      1.90 o 
   4   2   4      136.77      134.26      4.39 o 
   5   2   4      159.23      157.45      3.74 o 
   0   3   4     2073.93     2088.19     29.02 o 
   1   3   4       12.95       16.04      0.38 o 
   2   3   4      379.46      381.15      9.40 o 
   3   3   4        3.99        4.19      1.26 o 
   4   3   4       45.16       47.69      1.95 o 
   5   3   4        3.20        3.15      1.44 o 
   0   4   4        0.21        0.17      0.28 o 
   1   4   4     1058.50     1060.18      8.08 o 
   2   4   4      162.78      176.02      2.65 o 
   3   4   4       65.17       60.28      1.72 o 
   4   4   4      382.25      403.12      7.97 o 
   5   4   4       42.52       44.65      2.41 o 
   0   5   4       11.43       13.32      0.46 o 
   1   5   4      510.28      480.16      4.16 o 
   2   5   4       67.43       68.53      1.14 o 
   3   5   4       63.62       67.70      2.03 o 
   4   5   4      318.73      311.58      7.42 o 
   5   5   4       84.00       78.43      2.59 o 
   0   6   4     1868.39     1862.65     17.31 o 
   1   6   4      162.85      173.86      1.96 o 
   2   6   4       10.97        9.02      0.55 o 
   3   6   4      487.44      509.81     10.44 o 
   4   6   4       54.30       51.39      1.90 o 
   5   6   4       41.84       41.43      2.15 o 
   0   7   4       21.12       21.82      0.67 o 
   1   7   4      390.21      391.12      3.93 o 
   2   7   4      314.15      340.37      4.09 o 
   3   7   4      316.39      308.49      6.30 o 
   4   7   4        0.59        0.97      0.65 o 
   5   7   4        7.39        7.40      1.66 o 
   0   8   4      122.79      133.12      2.18 o 
   1   8   4      438.26      429.50      6.09 o 
   2   8   4       97.55       96.57      1.77 o 
   3   8   4      177.72      165.67      4.31 o 
   4   8   4        3.55        4.76      1.56 o 
   5   8   4       26.63       35.79      5.09 o 
   0   9   4      192.29      211.40      3.44 o 
   1   9   4       98.55      101.50      1.74 o 
   2   9   4      509.03      523.33      9.41 o 
   3   9   4       33.88       29.10      1.22 o 
   4   9   4       25.70       24.89      2.08 o 
   0  10   4      122.87      125.66      2.51 o 
   1  10   4       47.79       48.89      1.22 o 
   2  10   4       85.76       95.71      2.41 o 
   3  10   4       28.95       24.86      1.93 o 
   4  10   4       13.76        9.89      3.75 o 
   0  11   4       69.12       68.99      1.86 o 
   1  11   4       65.42       61.00      1.60 o 
   2  11   4      206.87      204.91      5.30 o 
   3  11   4       26.52       27.06      2.34 o 
   4  11   4       30.36       31.12      2.07 o 
   0  12   4        1.97        2.67      1.30 o 
   1  12   4      216.94      223.96      5.20 o 
   2  12   4       60.02       59.23      2.19 o 
   3  12   4       50.79       51.52      2.08 o 
   4  12   4        5.05        2.88      1.57 o 
   0  13   4       18.84       20.33      2.50 o 
   1  13   4      169.30      159.29      4.31 o 
   2  13   4        4.75        5.22      1.65 o 
   3  13   4       42.45       39.89      2.07 o 
   0  14   4      102.23       98.24      5.16 o 
   1  14   4      138.24      128.68      4.60 o 
   2  14   4       27.95       23.80      2.01 o 
   3  14   4       75.42       72.52      2.79 o 
   0  15   4      104.21      102.72      5.32 o 
   1  15   4        3.96        1.83      1.01 o 
   2  15   4       55.16       54.69      2.74 o 
   3  15   4       56.26       59.08      3.13 o 
   0  16   4      270.96      255.45     10.25 o 
   1  16   4        0.04        1.15      0.96 o 
   2  16   4        3.38        2.64      1.68 o 
   0  17   4       83.54       80.35      4.50 o 
   1  17   4       41.96       42.07      4.02 o 
   1   0   5     1070.31     1034.08     24.24 o 
   2   0   5      653.83      593.57      7.53 o 
   3   0   5      389.98      410.58     20.88 o 
   4   0   5       22.92       21.23      3.66 o 
   5   0   5      136.44      138.35      9.17 o 
   0   1   5     1128.87     1087.67     20.15 o 
   1   1   5       34.63       42.84      0.63 o 
   2   1   5      677.31      659.53      7.44 o 
   3   1   5       43.70       42.60      1.32 o 
   4   1   5       70.19       78.17      3.70 o 
   5   1   5       83.76       85.70      2.74 o 
   0   2   5        4.02        6.51      0.51 o 
   1   2   5       62.72       66.80      0.88 o 
   2   2   5      445.80      424.54      5.48 o 
   3   2   5      292.76      326.35      7.83 o 
   4   2   5       59.93       58.10      2.61 o 
   5   2   5      152.57      156.11      3.93 o 
   0   3   5      228.82      211.92      3.95 o 
   1   3   5      640.34      606.73      8.29 o 
   2   3   5      176.78      173.64      3.25 o 
   3   3   5       76.03       81.46      2.12 o 
   4   3   5      110.38      109.90      3.26 o 
   5   3   5        7.94        6.28      2.81 o 
   0   4   5       10.59        8.66      0.50 o 
   1   4   5     1203.41     1166.88     12.50 o 
   2   4   5      349.24      373.76      9.18 o 
   3   4   5       75.66       80.36      2.38 o 
   4   4   5       83.32       84.63      2.86 o 
   5   4   5        7.93        6.94      3.00 o 
   0   5   5        0.22        0.50      0.42 o 
   1   5   5        0.66        0.63      0.29 o 
   2   5   5        2.27        2.24      0.62 o 
   3   5   5       32.21       32.01      1.42 o 
   4   5   5      110.39      113.02      3.30 o 
   5   5   5       13.39       11.00      2.47 o 
   0   6   5      678.02      676.03     10.23 o 
   1   6   5      410.45      382.53      5.19 o 
   2   6   5       25.53       23.91      0.82 o 
   3   6   5       35.30       38.80      1.78 o 
   4   6   5       57.09       59.60      2.42 o 
   5   6   5        4.83        2.99      2.27 o 
   0   7   5        2.29        2.28      0.78 o 
   1   7   5       19.12       20.88      0.63 o 
   2   7   5       90.21       98.34      1.87 o 
   3   7   5       34.38       40.64      1.74 o 
   4   7   5       20.63       19.93      1.85 o 
   5   7   5       34.21       37.30      2.01 o 
   0   8   5      255.97      262.14      3.85 o 
   1   8   5       23.29       29.59      0.80 o 
   2   8   5       75.89       79.37      1.61 o 
   3   8   5      254.13      261.53      6.08 o 
   4   8   5       94.15       97.71      2.55 o 
   0   9   5        7.72       11.00      0.77 o 
   1   9   5      225.90      235.49      3.50 o 
   2   9   5       66.46       60.59      1.61 o 
   3   9   5       59.72       57.13      1.70 o 
   4   9   5       28.97       29.81      1.89 o 
   0  10   5        4.31        5.30      0.78 o 
   1  10   5       99.18      103.26      1.77 o 
   2  10   5      103.27       88.86      2.32 o 
   3  10   5       36.19       33.54      2.66 o 
   4  10   5      106.23      106.64      3.40 o 
   0  11   5        1.80        1.48      0.67 o 
   1  11   5       11.01        9.62      1.01 o 
   2  11   5       15.09       14.13      1.89 o 
   3  11   5        8.71        7.13      2.63 o 
   4  11   5       31.23       29.90      1.99 o 
   0  12   5       76.98       77.42      3.24 o 
   1  12   5      124.56      119.28      3.04 o 
   2  12   5      208.76      199.85      5.16 o 
   3  12   5       10.32        8.73      3.33 o 
   4  12   5       17.82       15.55      2.77 o 
   0  13   5        0.35        1.02      0.99 o 
   1  13   5        2.43        1.09      0.89 o 
   2  13   5        0.75        0.98      0.71 o 
   3  13   5       12.12       10.48      2.06 o 
   0  14   5       13.44        9.72      5.02 o 
   1  14   5        7.00        6.65      2.83 o 
   2  14   5        2.48        1.62      1.06 o 
   3  14   5        8.44        6.51      3.19 o 
   0  15   5        5.09        3.98      2.04 o 
   1  15   5       55.76       59.74      2.57 o 
   2  15   5       10.86        6.40      3.48 o 
   0  16   5      128.08      135.49      6.26 o 
   1  16   5       17.10       16.08      3.02 o 
   2  16   5       16.22       13.38      5.79 o 
   0  17   5       27.46       28.95      3.39 o 
   1  17   5       21.98       21.35      3.35 o 
   0   0   6      152.74      183.99      6.42 o 
   1   0   6      106.90       97.15      2.32 o 
   2   0   6        0.18        2.09      0.84 o 
   3   0   6       31.93       26.67      4.02 o 
   4   0   6       33.62       34.77      5.11 o 
   5   0   6       10.75       10.88      4.29 o 
   0   1   6      176.14      198.10      3.51 o 
   1   1   6      507.68      504.63      6.43 o 
   2   1   6      262.04      302.43      4.57 o 
   3   1   6      150.75      149.00      3.21 o 
   4   1   6      241.41      253.91      6.49 o 
   5   1   6       32.47       34.67      2.95 o 
   0   2   6       76.09       68.78      1.38 o 
   1   2   6      168.39      174.64      2.76 o 
   2   2   6       11.43       13.75      0.61 o 
   3   2   6       72.10       73.40      2.06 o 
   4   2   6        2.79        2.86      1.27 o 
   5   2   6        3.14        1.93      1.33 o 
   0   3   6      535.22      530.15      9.90 o 
   1   3   6      341.94      325.44      5.72 o 
   2   3   6      307.42      319.72      4.95 o 
   3   3   6       68.19       73.12      2.04 o 
   4   3   6       30.16       31.24      1.91 o 
   5   3   6       68.39       67.18      2.44 o 
   0   4   6      400.02      366.82     10.01 o 
   1   4   6      190.71      201.93      2.37 o 
   2   4   6      688.96      621.76     12.32 o 
   3   4   6      296.17      309.21      7.29 o 
   4   4   6      140.76      146.73      4.28 o 
   5   4   6       95.00       98.69      2.76 o 
   0   5   6        6.00        6.36      1.20 o 
   1   5   6      286.49      295.49      5.18 o 
   2   5   6       69.69       73.43      1.44 o 
   3   5   6      200.18      199.31      4.59 o 
   4   5   6        9.22        7.69      2.20 o 
   5   5   6        9.00        7.53      1.87 o 
   0   6   6      636.93      595.53     10.90 o 
   1   6   6       69.15       78.56      1.24 o 
   2   6   6       66.37       63.80      1.48 o 
   3   6   6       30.69       31.35      1.47 o 
   4   6   6        5.57        4.61      1.76 o 
   5   6   6       23.41       25.84      2.10 o 
   0   7   6       69.59       74.69      1.65 o 
   1   7   6      187.03      171.31      2.40 o 
   2   7   6      227.91      235.99      3.64 o 
   3   7   6      201.97      194.97      4.62 o 
   4   7   6       86.58       95.14      3.26 o 
   5   7   6       18.46       13.07      4.68 o 
   0   8   6       55.72       56.64      1.61 o 
   1   8   6        4.98        4.14      0.65 o 
   2   8   6       28.90       27.18      1.01 o 
   3   8   6       21.27       22.02      1.29 o 
   4   8   6       18.84       17.01      2.21 o 
   0   9   6      284.84      279.94      5.59 o 
   1   9   6      297.28      312.44      4.40 o 
   2   9   6      159.65      156.33      2.94 o 
   3   9   6       81.22       78.85      2.62 o 
   4   9   6        6.48        5.33      3.35 o 
   0  10   6       73.51       69.27      1.99 o 
   1  10   6       15.34       15.34      0.87 o 
   2  10   6        3.21        1.95      0.75 o 
   3  10   6       14.12       15.78      1.62 o 
   4  10   6        3.61        3.00      1.76 o 
   0  11   6       13.14       13.89      1.56 o 
   1  11   6      148.21      148.07      3.09 o 
   2  11   6       10.59       10.11      1.15 o 
   3  11   6       10.29        9.08      3.18 o 
   4  11   6       24.60       22.50      2.21 o 
   0  12   6      107.15      103.17      3.68 o 
   1  12   6       30.66       32.10      1.41 o 
   2  12   6       89.67       93.94      3.01 o 
   3  12   6       28.85       29.46      1.95 o 
   0  13   6       13.26       10.27      5.36 o 
   1  13   6        9.05        7.66      2.19 o 
   2  13   6       50.10       50.10      1.96 o 
   3  13   6       83.27       80.27      2.62 o 
   0  14   6        0.79        1.28      1.03 o 
   1  14   6       28.94       28.44      1.76 o 
   2  14   6       10.04        9.07      3.94 o 
   3  14   6       29.76       29.40      1.90 o 
   0  15   6        0.48        0.77      1.12 o 
   1  15   6       30.53       30.45      2.60 o 
   2  15   6       15.64       18.70      3.77 o 
   0  16   6       55.74       54.73      3.20 o 
   1  16   6       24.33       22.45      2.23 o 
   2  16   6       40.01       40.64      3.00 o 
   0  17   6        0.02        1.01      1.89 o 
   1   0   7      381.89      410.20     18.19 o 
   2   0   7      117.77      111.88      3.38 o 
   3   0   7       68.73       70.96      4.59 o 
   4   0   7      427.44      447.14     19.18 o 
   5   0   7       10.02       10.92      4.58 o 
   0   1   7     2790.55     3071.19     42.58 o 
   1   1   7      636.79      629.94      6.94 o 
   2   1   7      232.86      234.69      2.34 o 
   3   1   7      511.24      538.00     13.74 o 
   4   1   7       45.85       46.69      2.48 o 
   5   1   7       61.23       60.09      3.44 o 
   0   2   7       13.02       13.92      1.81 o 
   1   2   7      697.48      669.14      9.28 o 
   2   2   7      478.53      469.58      8.06 o 
   3   2   7       93.02       88.03      2.82 o 
   4   2   7      145.52      152.24      4.88 o 
   5   2   7       71.89       70.77      2.84 o 
   0   3   7      654.45      680.06     10.21 o 
   1   3   7      326.72      323.10      5.94 o 
   2   3   7       44.95       48.29      1.17 o 
   3   3   7      138.63      137.54      3.76 o 
   4   3   7       73.34       70.45      3.02 o 
   5   3   7      112.43      113.13      3.08 o 
   0   4   7      101.61      125.44      2.63 o 
   1   4   7      138.14      151.52      1.95 o 
   2   4   7      338.49      307.12      4.57 o 
   3   4   7       18.43       14.17      1.44 o 
   4   4   7       21.64       22.34      3.10 o 
   5   4   7       87.09       92.30      2.85 o 
   0   5   7       20.99       26.39      1.25 o 
   1   5   7       26.11       31.08      0.87 o 
   2   5   7      287.10      306.96      5.26 o 
   3   5   7      135.25      134.84      3.51 o 
   4   5   7       43.23       42.79      2.35 o 
   5   5   7       23.33       23.85      1.88 o 
   0   6   7       42.53       34.39      1.33 o 
   1   6   7      221.70      225.28      3.32 o 
   2   6   7      139.63      140.87      2.52 o 
   3   6   7       20.81       19.16      1.38 o 
   4   6   7        1.47        1.10      0.95 o 
   5   6   7       25.65       24.04      1.76 o 
   0   7   7       33.30       34.05      1.35 o 
   1   7   7       29.27       29.45      0.96 o 
   2   7   7      124.77      122.10      2.21 o 
   3   7   7       59.73       60.43      2.00 o 
   4   7   7       45.15       40.60      1.75 o 
   0   8   7      173.88      188.24      4.89 o 
   1   8   7      181.23      194.44      3.12 o 
   2   8   7       16.61       16.78      0.96 o 
   3   8   7        3.55        3.83      1.25 o 
   4   8   7       20.44       21.56      1.80 o 
   0   9   7       73.47       73.47      2.22 o 
   1   9   7        7.23        6.12      1.11 o 
   2   9   7       14.89       14.13      1.03 o 
   3   9   7       45.71       40.89      2.01 o 
   4   9   7       35.48       33.42      2.64 o 
   0  10   7      165.73      155.37      4.42 o 
   1  10   7       29.95       27.17      1.01 o 
   2  10   7       13.16       11.88      1.53 o 
   3  10   7       87.87       88.55      2.86 o 
   4  10   7       12.64        7.57      3.49 o 
   0  11   7        2.40        2.88      1.02 o 
   1  11   7        6.26        6.39      1.10 o 
   2  11   7       33.27       31.12      1.38 o 
   3  11   7        2.00        1.88      0.94 o 
   4  11   7       10.41        6.65      4.50 o 
   0  12   7       33.23       33.70      1.94 o 
   1  12   7      179.40      174.64      4.37 o 
   2  12   7       47.55       47.60      1.76 o 
   3  12   7       25.67       28.29      1.98 o 
   0  13   7       45.23       42.06      3.59 o 
   1  13   7       24.99       23.80      1.71 o 
   2  13   7       42.98       46.57      1.99 o 
   3  13   7       43.74       50.75      2.23 o 
   0  14   7        5.01        5.51      2.38 o 
   1  14   7       11.51        7.36      2.60 o 
   2  14   7       12.36       10.70      1.87 o 
   0  15   7      103.98      111.30      6.05 o 
   1  15   7       30.96       32.02      2.14 o 
   2  15   7       64.64       70.05      3.74 o 
   0  16   7        1.25        1.92      1.79 o 
   1  16   7       13.56       14.04      3.24 o 
   0   0   8       34.52       31.06      3.29 o 
   1   0   8        0.96       -0.45      0.77 o 
   2   0   8       72.04       77.78      2.60 o 
   3   0   8       14.68       12.93      4.99 o 
   4   0   8      233.96      237.72     13.08 o 
   5   0   8        4.77        3.42      2.64 o 
   0   1   8      295.30      339.74      7.01 o 
   1   1   8       59.65       63.29      1.40 o 
   2   1   8       72.38       72.30      1.63 o 
   3   1   8       64.68       73.47      3.06 o 
   4   1   8      345.60      368.33     11.76 o 
   5   1   8      119.89      123.32      3.80 o 
   0   2   8      265.36      265.28      5.94 o 
   1   2   8      162.10      165.36      2.50 o 
   2   2   8        5.51        6.09      0.77 o 
   3   2   8      420.81      437.00     10.42 o 
   4   2   8       14.96       12.65      4.44 o 
   5   2   8        5.37        3.58      1.57 o 
   0   3   8      375.12      427.75     17.11 o 
   1   3   8      225.43      247.40      3.33 o 
   2   3   8       32.90       34.51      0.99 o 
   3   3   8      152.69      151.80      3.88 o 
   4   3   8       75.06       72.68      2.70 o 
   5   3   8      123.50      124.33      3.41 o 
   0   4   8       43.47       43.88      1.70 o 
   1   4   8      320.15      324.68      5.01 o 
   2   4   8      291.71      285.44      4.68 o 
   3   4   8      113.80      114.46      3.19 o 
   4   4   8       20.69       20.41      1.81 o 
   5   4   8      127.32      130.72      3.28 o 
   0   5   8        4.37        7.20      1.06 o 
   1   5   8      410.91      437.62      6.05 o 
   2   5   8      353.12      331.99      5.13 o 
   3   5   8       72.87       75.45      2.51 o 
   4   5   8       38.82       37.72      1.69 o 
   0   6   8      636.87      627.03     11.00 o 
   1   6   8      423.09      419.63      6.90 o 
   2   6   8      373.61      360.42      6.77 o 
   3   6   8       17.88       18.48      1.74 o 
   4   6   8        9.68       10.13      2.74 o 
   0   7   8      772.50      723.59     18.82 o 
   1   7   8      399.23      389.38      6.09 o 
   2   7   8      176.85      184.36      3.63 o 
   3   7   8        6.27        5.66      1.43 o 
   4   7   8       67.26       74.01      2.44 o 
   0   8   8      101.18      106.31      3.13 o 
   1   8   8      163.57      160.03      2.82 o 
   2   8   8       15.88       20.14      0.93 o 
   3   8   8       50.14       47.98      2.04 o 
   4   8   8      109.04      117.46      3.92 o 
   0   9   8      469.64      455.93     11.43 o 
   1   9   8      447.23      446.94      7.39 o 
   2   9   8       32.44       28.36      1.07 o 
   3   9   8       91.45       95.89      2.78 o 
   4   9   8       21.84       21.65      2.29 o 
   0  10   8      235.32      235.61      5.87 o 
   1  10   8       47.66       43.55      1.38 o 
   2  10   8        2.48        3.20      0.78 o 
   3  10   8      143.43      138.12      3.14 o 
   4  10   8       15.77       19.69      2.39 o 
   0  11   8       62.58       60.72      2.32 o 
   1  11   8        0.15        0.92      0.56 o 
   2  11   8       23.22       25.01      1.40 o 
   3  11   8       39.93       36.94      2.10 o 
   0  12   8       56.98       53.26      2.74 o 
   1  12   8       62.33       61.95      2.18 o 
   2  12   8        2.41        3.73      1.27 o 
   3  12   8       11.36       11.07      2.59 o 
   0  13   8      166.82      159.16      7.73 o 
   1  13   8       48.14       40.69      1.68 o 
   2  13   8       15.08       15.38      1.75 o 
   3  13   8       11.20        6.64      3.20 o 
   0  14   8        4.18        2.68      1.94 o 
   1  14   8       25.27       24.82      1.78 o 
   2  14   8       33.08       33.88      3.51 o 
   0  15   8        8.61        6.55      4.05 o 
   1  15   8        8.81        8.07      3.70 o 
   2  15   8       60.37       64.31      3.53 o 
   0  16   8        9.02        4.81      4.59 o 
   1  16   8       24.84       25.53      1.95 o 
   1   0   9       32.63       32.77      2.39 o 
   2   0   9      110.13      115.49      4.82 o 
   3   0   9        0.01        2.73      2.40 o 
   4   0   9       16.84       15.42      3.02 o 
   5   0   9        8.16        5.63      3.38 o 
   0   1   9      318.81      330.18      5.71 o 
   1   1   9        3.36        3.29      1.05 o 
   2   1   9      286.33      293.74      6.48 o 
   3   1   9       91.26       92.54      3.52 o 
   4   1   9      139.18      145.10      4.79 o 
   5   1   9        5.83        5.17      3.08 o 
   0   2   9       40.22       45.39      1.99 o 
   1   2   9      249.76      247.46      4.38 o 
   2   2   9       13.12       12.62      1.08 o 
   3   2   9      384.13      397.08     11.53 o 
   4   2   9       28.83       28.43      2.54 o 
   5   2   9        8.72        5.44      3.26 o 
   0   3   9        1.26        0.96      0.77 o 
   1   3   9      526.14      533.98     10.56 o 
   2   3   9       74.07       73.39      1.64 o 
   3   3   9       63.61       61.55      2.36 o 
   4   3   9       14.15       12.97      2.22 o 
   0   4   9       18.42       18.82      1.80 o 
   1   4   9      220.87      228.71      4.52 o 
   2   4   9      174.18      175.89      3.06 o 
   3   4   9      125.32      120.08      3.59 o 
   4   4   9       16.98       16.62      1.96 o 
   0   5   9       21.27       23.17      1.55 o 
   1   5   9       48.14       47.99      1.43 o 
   2   5   9      549.27      555.92     12.53 o 
   3   5   9      157.83      145.60      3.77 o 
   4   5   9        4.95        5.22      2.30 o 
   0   6   9       36.00       36.18      1.84 o 
   1   6   9      116.88      119.83      2.50 o 
   2   6   9        4.06        3.03      0.94 o 
   3   6   9       11.58        9.82      1.53 o 
   4   6   9       12.68       10.38      3.08 o 
   0   7   9       32.24       36.87      1.69 o 
   1   7   9      390.59      389.90      5.85 o 
   2   7   9      353.85      349.45      5.80 o 
   3   7   9       12.60       12.93      1.79 o 
   4   7   9       18.93       21.16      2.21 o 
   0   8   9       14.61       12.49      3.11 o 
   1   8   9      318.65      323.93      5.98 o 
   2   8   9       64.29       53.94      1.69 o 
   3   8   9        7.85        6.66      2.08 o 
   4   8   9       75.17       77.81      2.96 o 
   0   9   9        9.49        8.70      3.03 o 
   1   9   9       16.93       19.57      1.19 o 
   2   9   9      124.66      122.90      2.81 o 
   3   9   9       12.52       13.33      1.63 o 
   4   9   9        4.70        3.75      2.01 o 
   0  10   9     1358.49     1370.62     29.72 o 
   1  10   9       20.22       17.27      1.03 o 
   2  10   9      118.39      124.82      3.78 o 
   3  10   9       27.33       28.91      2.20 o 
   0  11   9      261.19      253.17      7.48 o 
   1  11   9       61.21       59.97      1.94 o 
   2  11   9      149.28      146.44      3.46 o 
   3  11   9       25.86       31.58      2.24 o 
   0  12   9      160.19      146.84      6.12 o 
   1  12   9      265.07      269.64      5.11 o 
   2  12   9       20.60       20.58      1.93 o 
   3  12   9       56.82       66.14      2.78 o 
   0  13   9       15.85       14.23      2.80 o 
   1  13   9      168.87      177.31      3.38 o 
   2  13   9        5.14        2.86      1.29 o 
   0  14   9        0.50        0.73      1.72 o 
   1  14   9      178.21      171.98      3.98 o 
   2  14   9       96.26      108.88      4.22 o 
   0  15   9       64.70       70.24      4.10 o 
   1  15   9       64.28       62.66      2.36 o 
   0   0  10      126.00      111.32      6.70 o 
   1   0  10       20.43       27.00      2.78 o 
   2   0  10      294.36      311.69      8.12 o 
   3   0  10       74.59       75.40      4.11 o 
   4   0  10        4.99        4.16      2.21 o 
   0   1  10      217.46      246.77      7.90 o 
   1   1  10       12.40       16.77      1.32 o 
   2   1  10       79.75       84.16      2.40 o 
   3   1  10      113.03      111.17      3.73 o 
   4   1  10       50.41       52.61      2.49 o 
   0   2  10      312.90      321.34      9.58 o 
   1   2  10      289.70      306.00      7.56 o 
   2   2  10       83.48       72.30      2.18 o 
   3   2  10      124.14      132.52      4.24 o 
   4   2  10        0.26        1.11      0.98 o 
   0   3  10       18.75       12.63      1.98 o 
   1   3  10       21.01       21.48      1.40 o 
   2   3  10      210.36      210.91      5.16 o 
   3   3  10       65.20       60.96      2.90 o 
   4   3  10       93.09       91.49      2.73 o 
   0   4  10        1.07        1.45      1.06 o 
   1   4  10       31.23       32.68      1.68 o 
   2   4  10       23.45       19.75      1.30 o 
   3   4  10       66.32       61.33      2.94 o 
   4   4  10       22.21       24.88      1.74 o 
   0   5  10      344.67      328.60      8.49 o 
   1   5  10      200.93      196.11      3.54 o 
   2   5  10      230.37      222.11      4.37 o 
   3   5  10       21.69       17.47      1.52 o 
   4   5  10        6.81        5.01      2.16 o 
   0   6  10       52.74       51.70      2.68 o 
   1   6  10      121.46      132.16      2.99 o 
   2   6  10      162.39      153.62      3.63 o 
   3   6  10       64.32       61.20      2.54 o 
   4   6  10       28.96       28.22      3.16 o 
   0   7  10        3.06        3.83      1.34 o 
   1   7  10       23.80       21.11      1.41 o 
   2   7  10       16.97       12.81      1.73 o 
   3   7  10       84.99       83.93      2.48 o 
   4   7  10       45.85       44.76      2.20 o 
   0   8  10      249.41      250.91      6.36 o 
   1   8  10      378.69      383.39      7.17 o 
   2   8  10      106.57      107.90      2.56 o 
   3   8  10       48.55       48.68      1.67 o 
   4   8  10       19.03       22.05      2.18 o 
   0   9  10       17.70       16.69      1.79 o 
   1   9  10      126.49      121.24      2.51 o 
   2   9  10      234.37      233.93      5.43 o 
   3   9  10       17.83       17.30      2.19 o 
   0  10  10      235.09      252.94      6.42 o 
   1  10  10      163.77      157.87      3.47 o 
   2  10  10       40.80       42.03      1.60 o 
   3  10  10       20.87       19.35      1.66 o 
   0  11  10       52.49       48.07      2.37 o 
   1  11  10      194.28      191.90      4.69 o 
   2  11  10       38.79       38.78      1.93 o 
   3  11  10      194.41      200.02      4.61 o 
   0  12  10       56.27       53.09      2.57 o 
   1  12  10       97.88       95.69      2.39 o 
   2  12  10       11.45        8.04      3.16 o 
   3  12  10       72.20       71.66      3.48 o 
   0  13  10      284.27      268.17      7.64 o 
   1  13  10       59.66       57.99      2.40 o 
   2  13  10       33.00       36.42      2.05 o 
   0  14  10        9.27        6.15      3.76 o 
   1  14  10       16.40       12.04      4.27 o 
   2  14  10       84.79       89.26      3.87 o 
   0  15  10        0.89        1.00      1.43 o 
   1  15  10       30.05       31.17      2.67 o 
   1   0  11       33.51       27.93      8.21 o 
   2   0  11       64.82       60.73      3.86 o 
   3   0  11        2.32        2.51      1.78 o 
   4   0  11       98.26      108.64      5.65 o 
   0   1  11        1.70        4.28      2.48 o 
   1   1  11      403.74      442.18     10.49 o 
   2   1  11      298.46      294.82      7.90 o 
   3   1  11       63.20       64.76      2.97 o 
   4   1  11       67.03       65.59      2.93 o 
   0   2  11      366.42      429.87     14.33 o 
   1   2  11       65.04       63.24      2.44 o 
   2   2  11       90.63       87.66      3.22 o 
   3   2  11       31.48       28.94      2.89 o 
   4   2  11       12.87       11.74      4.25 o 
   0   3  11      234.16      263.61      8.72 o 
   1   3  11      237.07      243.33      5.67 o 
   2   3  11      193.24      188.86      5.61 o 
   3   3  11       84.68       91.56      3.66 o 
   4   3  11      129.81      133.90      3.63 o 
   0   4  11        5.05        3.55      2.01 o 
   1   4  11      211.11      206.27      5.56 o 
   2   4  11        7.73        6.39      1.06 o 
   3   4  11      101.89       94.33      3.59 o 
   4   4  11        4.58        3.54      1.73 o 
   0   5  11     1758.64     1648.53     40.80 o 
   1   5  11      251.03      247.32      5.61 o 
   2   5  11       36.61       31.80      1.33 o 
   3   5  11        9.38        8.98      3.21 o 
   4   5  11       19.39       20.71      3.21 o 
   0   6  11       43.08       40.32      2.36 o 
   1   6  11      194.79      187.38      4.06 o 
   2   6  11       98.11       94.72      2.74 o 
   3   6  11       92.60       89.77      3.03 o 
   4   6  11        0.01        0.18      0.84 o 
   0   7  11      311.01      296.45      7.34 o 
   1   7  11      338.86      357.59      6.65 o 
   2   7  11       45.10       42.74      1.62 o 
   3   7  11       11.76       10.12      2.75 o 
   4   7  11       27.54       24.95      1.90 o 
   0   8  11       62.20       63.78      2.55 o 
   1   8  11      537.02      540.96      9.36 o 
   2   8  11       67.28       65.77      2.13 o 
   3   8  11       31.12       32.06      1.55 o 
   0   9  11      146.88      144.90      4.03 o 
   1   9  11       16.55       17.09      1.26 o 
   2   9  11      170.32      170.02      3.52 o 
   3   9  11       18.77       17.41      1.92 o 
   0  10  11      107.37      106.13      3.75 o 
   1  10  11       16.76       18.12      1.42 o 
   2  10  11       50.42       53.32      2.32 o 
   3  10  11      181.43      185.86      4.64 o 
   0  11  11      172.91      170.08      4.81 o 
   1  11  11       10.01        6.86      2.01 o 
   2  11  11       36.77       38.46      2.07 o 
   3  11  11       13.70       12.01      2.77 o 
   0  12  11       10.00        7.97      2.60 o 
   1  12  11       51.76       47.35      2.18 o 
   2  12  11       34.05       32.38      2.09 o 
   0  13  11       39.98       43.11      3.56 o 
   1  13  11       24.09       27.29      2.67 o 
   2  13  11       28.40       33.61      3.30 o 
   0  14  11       13.57        7.19      3.26 o 
   1  14  11       19.43       16.86      2.26 o 
   0   0  12       40.28       40.76      3.83 o 
   1   0  12     1439.64     1381.64    119.91 o 
   2   0  12      299.47      333.28     17.04 o 
   3   0  12       30.49       28.14      5.21 o 
   4   0  12       19.75       22.77      3.89 o 
   0   1  12      130.42      127.38      5.88 o 
   1   1  12       77.67       78.28      3.13 o 
   2   1  12      195.28      199.00      6.95 o 
   3   1  12      107.23      114.01      4.87 o 
   4   1  12        0.13        0.68      1.27 o 
   0   2  12      189.16      196.32      8.23 o 
   1   2  12      301.49      330.26      9.23 o 
   2   2  12       92.81       83.50      3.65 o 
   3   2  12      180.54      176.41      5.02 o 
   4   2  12       37.86       36.77      2.49 o 
   0   3  12     1108.62     1026.45     37.13 o 
   1   3  12      183.78      185.00      5.47 o 
   2   3  12      379.05      388.82     10.61 o 
   3   3  12      135.79      147.73      4.44 o 
   4   3  12        0.20        1.02      0.72 o 
   0   4  12       95.59       88.04      4.21 o 
   1   4  12        5.20        8.09      2.26 o 
   2   4  12       34.78       34.60      1.98 o 
   3   4  12      109.34      104.18      4.25 o 
   4   4  12       20.23       21.13      2.47 o 
   0   5  12      432.93      436.91     16.49 o 
   1   5  12      240.95      237.96      6.05 o 
   2   5  12       57.06       54.34      2.02 o 
   3   5  12       20.91       20.20      2.36 o 
   4   5  12      168.26      168.19      4.30 o 
   0   6  12       31.24       31.05      2.48 o 
   1   6  12       99.71       92.91      2.71 o 
   2   6  12       65.76       63.12      2.52 o 
   3   6  12       17.69       18.30      3.84 o 
   4   6  12      152.27      147.93      3.57 o 
   0   7  12       91.62       85.54      2.93 o 
   1   7  12      102.71      107.21      2.80 o 
   2   7  12       31.53       31.37      1.61 o 
   3   7  12       93.53       87.80      2.80 o 
   0   8  12       13.15       13.69      1.55 o 
   1   8  12       90.53       90.99      2.52 o 
   2   8  12       40.64       42.63      1.83 o 
   3   8  12        4.39        4.02      1.59 o 
   0   9  12        2.86        1.89      1.15 o 
   1   9  12       37.56       38.33      1.53 o 
   2   9  12       42.86       37.06      1.61 o 
   3   9  12       17.82       17.13      2.08 o 
   0  10  12        1.17        0.95      0.75 o 
   1  10  12       57.94       61.15      1.68 o 
   2  10  12       28.07       28.57      2.28 o 
   3  10  12        0.63        0.80      0.86 o 
   0  11  12        1.81        0.97      0.89 o 
   1  11  12       17.18       15.25      1.39 o 
   2  11  12       84.88       84.80      2.88 o 
   0  12  12        7.72        8.27      3.41 o 
   1  12  12       16.48       15.07      1.55 o 
   2  12  12       64.43       65.73      2.53 o 
   0  13  12       57.53       61.85      3.45 o 
   1  13  12       26.13       27.59      1.80 o 
   1   0  13       25.30       26.32      2.36 o 
   2   0  13      202.27      197.92     17.46 o 
   3   0  13        6.64        6.46      3.14 o 
   4   0  13       17.39       12.90      7.95 o 
   0   1  13       29.13       27.69      2.75 o 
   1   1  13        3.05        5.27      1.82 o 
   2   1  13      544.88      548.07     16.35 o 
   3   1  13       35.68       31.99      2.25 o 
   4   1  13       13.11       11.33      4.77 o 
   0   2  13       27.41       23.50      2.14 o 
   1   2  13      122.43      106.46      3.75 o 
   2   2  13       24.68       22.66      2.24 o 
   3   2  13        5.92        7.09      2.19 o 
   4   2  13       25.12       27.12      1.98 o 
   0   3  13       19.74       21.19      2.14 o 
   1   3  13      208.84      218.28      7.51 o 
   2   3  13       61.94       59.48      3.45 o 
   3   3  13      149.26      155.44      3.69 o 
   4   3  13        3.96        1.34      1.06 o 
   0   4  13       20.77       15.80      2.47 o 
   1   4  13       82.53       81.59      2.94 o 
   2   4  13       75.85       76.89      3.08 o 
   3   4  13      181.91      182.28      3.88 o 
   0   5  13        4.11        9.42      3.73 o 
   1   5  13       27.24       25.97      1.68 o 
   2   5  13       62.49       57.57      2.28 o 
   3   5  13      136.92      138.78      3.72 o 
   0   6  13        1.91        3.16      1.66 o 
   1   6  13       34.00       30.82      1.52 o 
   2   6  13        9.41        9.69      2.93 o 
   3   6  13       65.65       66.45      3.17 o 
   0   7  13       19.58       17.23      1.69 o 
   1   7  13        8.14        7.40      1.56 o 
   2   7  13       49.01       46.26      1.86 o 
   3   7  13       33.01       31.37      2.39 o 
   0   8  13       46.18       49.11      2.63 o 
   1   8  13       62.20       65.31      1.88 o 
   2   8  13       18.09       19.74      1.57 o 
   3   8  13       11.90        8.36      3.43 o 
   0   9  13        7.78        6.73      1.99 o 
   1   9  13       81.97       81.57      2.02 o 
   2   9  13       57.10       52.75      2.34 o 
   3   9  13       11.74       10.62      4.35 o 
   0  10  13       99.28      101.58      4.16 o 
   1  10  13       41.68       40.49      1.72 o 
   2  10  13        3.19        2.26      1.03 o 
   0  11  13       18.38       20.49      3.77 o 
   1  11  13       13.66       14.81      2.17 o 
   2  11  13       24.38       23.85      2.04 o 
   0  12  13        3.98        5.34      1.72 o 
   1  12  13       14.22       11.90      2.59 o 
   0  13  13        8.73        6.58      4.92 o 
   0   0  14       45.72       32.29      3.24 o 
   1   0  14       30.59       30.42      3.29 o 
   2   0  14        1.95        2.41      1.94 o 
   3   0  14       10.08       12.77      6.23 o 
   0   1  14       11.32       10.28      3.77 o 
   1   1  14       33.44       27.38      2.28 o 
   2   1  14       12.60       11.76      3.61 o 
   3   1  14       52.16       55.92      3.28 o 
   0   2  14      146.37      130.02      7.31 o 
   1   2  14       15.00       10.82      3.61 o 
   2   2  14       18.67       20.73      2.89 o 
   3   2  14       73.60       80.98      3.33 o 
   0   3  14        4.07        3.23      2.32 o 
   1   3  14       28.04       22.91      1.90 o 
   2   3  14       20.76       23.72      1.93 o 
   3   3  14       15.79       11.13      4.00 o 
   0   4  14      156.14      132.84      7.34 o 
   1   4  14      153.11      148.24      5.57 o 
   2   4  14        1.59        1.95      1.01 o 
   3   4  14       45.45       44.10      2.04 o 
   0   5  14       75.16       64.75      3.60 o 
   1   5  14       89.08       89.02      3.42 o 
   2   5  14       25.85       26.02      1.94 o 
   3   5  14        2.78        2.03      1.19 o 
   0   6  14       14.05       13.00      2.47 o 
   1   6  14       56.14       49.40      1.85 o 
   2   6  14       12.10       10.97      2.84 o 
   3   6  14       33.24       30.97      2.21 o 
   0   7  14      426.34      438.73     11.05 o 
   1   7  14       37.40       34.35      1.70 o 
   2   7  14        7.47        5.38      1.85 o 
   3   7  14       11.32        9.51      3.96 o 
   0   8  14        4.72        3.78      1.69 o 
   1   8  14       23.47       21.53      1.96 o 
   2   8  14        4.09        3.38      1.21 o 
   0   9  14       77.62       75.35      2.48 o 
   1   9  14        7.55        4.97      1.65 o 
   2   9  14       45.57       47.05      2.13 o 
   0  10  14       17.15       18.24      2.41 o 
   1  10  14       22.38       21.19      1.50 o 
   2  10  14        7.59        5.11      2.16 o 
   0  11  14       35.41       38.87      2.57 o 
   1  11  14       15.74       16.67      1.47 o 
   0  12  14       47.50       48.08      2.66 o 
   1   0  15       32.59       29.82      3.29 o 
   2   0  15        3.39        6.18      4.31 o 
   3   0  15       23.49       23.81      3.54 o 
   0   1  15       44.37       36.40      2.98 o 
   1   1  15      141.55      132.46      4.84 o 
   2   1  15        6.57        4.80      2.61 o 
   3   1  15       33.10       33.30      2.96 o 
   0   2  15        0.87        0.05      1.68 o 
   1   2  15        7.19        7.84      2.94 o 
   2   2  15       72.58       71.39      3.06 o 
   3   2  15       28.09       26.61      2.35 o 
   0   3  15       11.57       12.29      6.39 o 
   1   3  15       26.14       31.06      1.92 o 
   2   3  15       49.19       44.51      2.61 o 
   3   3  15       29.27       33.50      3.04 o 
   0   4  15       14.75       10.19      4.93 o 
   1   4  15        8.19        8.50      3.31 o 
   2   4  15       17.53       12.81      4.80 o 
   3   4  15       18.73       17.94      2.31 o 
   0   5  15       53.16       53.25      2.85 o 
   1   5  15       15.20       14.08      2.47 o 
   2   5  15       26.26       29.43      2.68 o 
   3   5  15        0.53        0.71      0.93 o 
   0   6  15        0.52        1.03      0.80 o 
   1   6  15       91.98       96.99      2.50 o 
   2   6  15       94.76      107.75      2.78 o 
   0   7  15       24.24       26.79      2.37 o 
   1   7  15        3.73        2.69      0.99 o 
   2   7  15       55.70       60.36      2.17 o 
   0   8  15      156.31      164.35      4.31 o 
   1   8  15       48.36       52.11      1.91 o 
   2   8  15       12.86        9.75      3.19 o 
   0   9  15       46.77       47.69      2.57 o 
   1   9  15       22.12       26.48      1.47 o 
   0  10  15        1.60        1.00      0.80 o 
   1  10  15      104.80      110.97      2.83 o 
   0   0  16      142.79      154.73      8.45 o 
   1   0  16        1.20        1.39      1.32 o 
   2   0  16        0.65        2.10      1.42 o 
   3   0  16        0.24        0.59      1.19 o 
   0   1  16        0.54        0.62      1.33 o 
   1   1  16       26.94       26.17      1.73 o 
   2   1  16        0.89        2.44      1.25 o 
   3   1  16       52.71       55.78      2.87 o 
   0   2  16       26.68       21.84      2.40 o 
   1   2  16       24.01       23.40      1.82 o 
   2   2  16       46.63       50.43      2.91 o 
   0   3  16       39.74       47.29      3.06 o 
   1   3  16       16.06       18.95      2.40 o 
   2   3  16       75.20       82.83      2.88 o 
   0   4  16        2.54        1.25      1.32 o 
   1   4  16        3.34        3.20      1.62 o 
   2   4  16        3.64        2.80      1.25 o 
   0   5  16       18.06       15.44      3.97 o 
   1   5  16       93.57       98.30      2.68 o 
   2   5  16        2.50        2.48      1.57 o 
   0   6  16        0.02       -0.33      1.37 o 
   1   6  16        2.71        3.26      1.67 o 
   2   6  16        7.90        6.64      3.39 o 
   0   7  16        1.14        1.04      0.85 o 
   1   7  16       20.81       18.81      1.63 o 
   2   7  16       45.27       50.88      2.26 o 
   0   8  16       27.95       29.47      2.01 o 
   1   8  16       19.97       23.13      1.55 o 
   0   9  16        5.28        3.11      1.60 o 
   1   9  16       19.36       19.67      2.23 o 
   1   0  17       55.64       59.97      3.58 o 
   2   0  17        2.43        3.47      2.25 o 
   0   1  17       48.60       44.39      3.16 o 
   1   1  17       20.45       23.04      2.02 o 
   2   1  17       53.09       51.84      2.45 o 
   0   2  17      109.20      120.55      5.84 o 
   1   2  17       15.39       12.37      3.42 o 
   2   2  17       42.42       41.81      2.40 o 
   0   3  17       29.35       29.90      2.60 o 
   1   3  17       20.85       20.39      2.85 o 
   2   3  17       40.06       41.08      2.95 o 
   0   4  17        4.44        5.29      4.36 o 
   1   4  17       30.20       33.19      2.06 o 
   2   4  17       50.19       55.05      2.85 o 
   0   5  17       12.48        5.89      3.53 o 
   1   5  17       20.33       23.15      1.74 o 
   0   6  17        0.00        0.99      0.98 o 
   1   6  17       33.20       32.27      1.90 o 
   0   7  17       11.71        9.02      4.90 o 
   1   7  17       23.36       27.59      1.76 o 
   0   0  18       10.18       11.58     10.34 o 
   1   0  18       26.21       26.93      2.71 o 
   0   1  18        7.96       11.63      7.76 o 
   1   1  18       26.28       24.45      1.82 o 
   0   2  18       50.61       53.55      3.55 o 
   1   2  18        3.61        1.42      1.18 o 
   0   3  18        2.55        1.93      2.14 o 
   1   3  18        0.75        1.19      1.18 o 
   0   4  18      122.66      127.06      6.28 o 
   1   4  18       85.82       97.12      2.92 o 
   0   5  18        5.53        5.39      3.28 o 
                                                 
